# Supplementary material for: Host-Adapted Ruminal Microbiota Investigation and Functional Validation of Duolang Sheep-Derived Ligilactobacillus salivarius KS1018
Source: Vet Sci. 2025 Dec 10;12(12):1177. doi: 10.3390/vetsci12121177 (PMC12737677; doi:10.3390/vetsci12121177)
Supplement: Supplementary file 1 [file vetsci-12-01177-s001.zip]

Archive with 1 entries (1 files):
- vetsci-3984088-supplementary.pdf
